# Supplementary material for: Evaluating Letter Recognition, Flicker Fusion, and the Talbot-Plateau Law using Microsecond-Duration Flashes
Source: PLoS One. 2015 Apr 13;10(4):e0123458. doi: 10.1371/journal.pone.0123458 (PMC4395448; doi:10.1371/journal.pone.0123458)
Supplement: S1 Dataset — The treatment conditions for a given respondent are shown on successive rows, and the cell entries within the row indicates whether the letter was identified (1) or not (0) on the successive trials wherein that treatment was used. (XLSX) [file pone.0123458.s001.xlsx]

## Sheet: Exp 1
Respondent	mW/sr
1	15.93		0	0	0	0	0	0	0	0	0	0	0	0	0	0	0	0	0	0	0	0	0	0	0	0	0	0
1	25.09		0	0	0	0	0	0	0	0	0	0	0	0	0	0	0	0	0	0	0	0	0	0	0	0	0	0
1	38.46		0	0	0	0	0	0	0	0	0	0	0	0	0	0	0	0	0	0	0	1	0	0	0	0	0	0
1	55.3		0	0	0	1	0	0	0	0	1	0	0	0	0	0	0	0	0	0	0	0	0	0	0	1	0	0
1	77.04		0	0	1	0	0	0	1	0	0	0	0	0	0	0	0	0	0	0	0	0	0	0	0	0	1	0
1	102.5		0	0	0	0	0	0	0	0	0	0	1	0	0	0	0	0	0	0	0	0	0	0	0	0	0	0
1	128		1	0	0	0	0	0	0	0	0	1	0	0	0	0	0	0	0	0	0	0	0	0	0	0	0	0
1	157.3		1	1	0	0	0	0	0	0	0	1	0	0	1	0	0	0	0	0	0	0	0	0	0	1	0	0
1	193		1	0	1	1	0	0	0	1	0	0	1	0	1	1	1	0	0	1	1	1	0	0	0	1	0	0
1	228.6		0	1	1	0	0	0	1	1	0	0	1	1	1	1	0	1	0	0	0	1	0	0	0	0	0	0
1	267.1		1	1	0	1	1	1	0	1	0	1	1	1	1	1	0	1	0	1	1	1	1	0	1	1	0	1
1	313.9		1	0	1	1	1	1	1	1	1	1	0	1	0	1	1	0	1	1	1	1	1	1	0	0	1	0
1	360.8		1	1	1	1	1	1	1	1	1	1	1	0	1	1	0	1	1	1	1	1	1	1	1	0	1	1
1	407.7		1	1	1	1	1	1	1	1	1	1	1	1	1	1	1	1	1	0	1	1	1	1	1	1	1	0
1	454.5		1	1	1	1	1	1	1	1	1	1	1	1	1	1	1	1	1	1	1	1	1	1	1	1	1	1
2	15.93		0	0	0	0	0	0	0	0	0	0	0	0	0	0	1	1	0	0	0	0	0	0	0	0	0	0
2	25.09		0	0	0	0	0	1	0	0	0	0	0	0	0	0	0	0	0	1	0	0	0	0	0	0	0	0
2	38.46		0	0	0	0	0	0	0	0	0	0	0	0	0	0	0	1	0	0	0	0	0	0	0	0	0	0
2	55.3		0	0	0	0	0	0	0	0	0	1	0	0	0	0	1	0	0	0	0	0	0	0	0	0	0	0
2	77.04		0	0	0	0	0	0	0	0	0	0	0	0	0	0	0	1	1	0	0	0	0	0	1	1	1	1
2	102.5		0	0	0	0	0	0	0	0	1	0	0	0	0	0	0	0	1	0	0	0	0	1	1	0	0	1
2	128		0	1	0	0	1	0	0	1	0	1	1	0	1	0	0	0	0	0	1	1	1	1	0	0	1	0
2	157.3		0	0	0	0	0	0	0	1	1	0	0	1	0	0	1	1	1	0	0	0	1	1	0	1	0	1
2	193		0	1	1	1	0	0	1	0	1	1	0	1	1	0	1	1	1	1	0	1	1	1	0	1	1	1
2	228.6		0	1	1	1	1	0	0	1	1	0	1	1	1	1	1	1	1	1	0	1	0	1	1	1	0	1
2	267.1		1	1	0	1	1	1	1	1	1	1	1	1	1	1	1	1	1	1	1	1	0	1	1	1	1	0
2	313.9		0	1	0	1	1	1	1	1	1	1	1	1	1	1	1	1	1	1	1	1	1	0	0	1	1	1
2	360.8		1	0	1	1	1	1	1	1	1	1	1	1	1	1	1	1	1	1	1	1	1	1	1	1	1	1
2	407.7		1	1	0	1	1	1	0	1	1	1	1	1	1	1	1	1	1	1	1	1	1	1	1	1	1	1
2	454.5		1	1	1	1	1	1	1	1	1	1	1	1	1	1	1	0	1	1	1	1	0	0	1	1	1	1
3	15.93		0	0	1	1	0	0	0	0	0	1	0	0	1	0	0	1	0	0	0	0	0	0	0	1	0	0
3	25.09		1	0	0	0	0	0	0	0	0	0	0	0	0	0	0	0	0	0	1	0	0	0	0	0	1	1
3	38.46		0	0	0	0	0	0	0	0	0	0	0	0	1	0	0	0	0	1	0	0	1	0	0	0	0	0
3	55.3		0	0	0	0	1	0	0	0	1	0	0	0	0	0	0	1	0	0	0	1	0	1	0	0	0	0
3	77.04		0	1	0	1	0	1	1	0	0	0	0	0	0	1	0	0	1	0	0	0	1	0	0	1	1	0
3	102.5		0	0	0	0	1	1	1	0	0	1	1	0	1	0	0	0	1	1	0	1	1	1	0	0	1	0
3	128		1	0	1	1	1	0	0	0	1	0	1	1	1	1	1	1	1	1	1	1	0	0	1	1	1	0
3	157.3		0	0	1	1	0	1	0	0	0	1	1	0	1	1	0	1	1	1	1	1	1	0	1	1	1	0
3	193		1	0	1	1	0	0	0	0	1	0	0	1	1	1	1	1	1	1	1	0	1	1	1	1	1	1
3	228.6		1	1	1	1	0	1	1	0	1	1	1	1	1	1	1	0	1	1	1	0	1	1	1	1	1	1
3	267.1		1	1	1	1	1	1	1	1	1	1	1	1	0	1	1	1	1	0	1	1	1	1	1	1	1	1
3	313.9		1	1	0	1	1	1	1	1	1	1	1	1	1	1	1	1	1	1	1	1	1	1	1	1	1	1
3	360.8		0	1	1	1	0	1	1	1	1	1	1	1	1	1	1	1	1	1	1	1	1	1	1	1	1	1
3	407.7		1	1	1	1	0	1	1	1	1	1	1	1	0	1	1	1	1	1	1	1	1	1	1	1	1	1
3	454.5		1	1	1	1	1	1	1	1	1	1	1	1	1	1	1	1	1	1	1	1	1	1	1	1	1	1
4	15.93		0	0	0	0	0	0	0	0	0	0	0	0	0	0	0	0	0	0	0	0	0	1	0	0	0	0
4	25.09		0	0	0	0	0	0	0	0	0	0	0	0	0	0	0	0	0	0	0	0	0	0	0	0	0	0
4	38.46		0	0	1	0	0	0	0	0	0	0	0	1	0	1	0	0	0	0	0	0	0	0	0	0	0	0
4	55.3		0	0	0	0	0	0	0	0	1	0	0	0	0	0	0	0	0	0	1	0	1	0	0	0	0	0
4	77.04		0	1	0	1	0	1	1	0	1	0	0	1	0	0	1	0	0	0	0	0	1	0	0	0	0	0
4	102.5		0	0	1	1	1	0	0	0	0	0	0	0	0	1	0	1	0	0	0	1	0	1	0	0	0	0
4	128		1	0	1	0	1	1	1	1	1	1	1	1	1	0	1	0	1	0	0	0	1	1	1	0	1	0
4	157.3		1	1	1	1	1	0	1	1	1	1	0	1	0	1	1	1	1	0	0	0	1	1	1	1	1	1
4	193		1	0	1	1	1	0	1	1	1	1	0	0	1	0	1	1	1	1	1	1	0	1	1	0	1	1
4	228.6		1	1	1	1	1	1	1	1	1	1	0	1	1	1	1	1	1	1	1	1	1	1	1	1	1	1
4	267.1		1	1	0	1	1	1	1	1	1	1	1	1	1	1	1	0	1	0	1	1	1	1	1	1	1	1
4	313.9		1	1	1	1	1	1	1	1	1	1	1	1	1	1	1	1	0	1	1	1	1	1	1	1	1	1
4	360.8		1	1	1	1	1	1	0	1	1	1	1	1	1	1	1	1	1	1	1	1	1	1	1	1	1	1
4	407.7		1	1	1	1	1	1	1	1	1	1	1	1	1	1	1	1	1	1	1	1	1	0	1	1	1	1
4	454.5		1	1	1	1	1	1	1	1	1	1	1	1	0	1	1	1	1	0	1	1	1	1	1	1	1	1
5	15.93		0	0	0	0	0	0	0	0	0	0	0	0	0	0	0	1	0	0	0	0	0	0	0	0	0	0
5	25.09		0	0	0	0	0	0	0	0	0	0	0	0	0	0	0	0	0	0	0	0	1	1	0	0	0	0
5	38.46		0	1	0	0	0	0	0	0	0	0	0	1	0	0	0	0	0	1	0	0	0	1	0	0	0	0
5	55.3		0	0	1	1	0	0	0	0	0	1	0	0	0	0	0	0	0	0	0	0	0	0	0	0	0	0
5	77.04		0	0	1	0	0	0	0	0	0	0	1	0	1	0	0	0	0	0	0	0	0	0	0	0	0	0
5	102.5		0	0	1	0	0	0	0	0	0	0	0	0	0	1	0	0	0	1	0	1	0	0	0	1	0	0
5	128		1	0	1	0	0	1	1	1	1	1	0	0	1	1	0	0	0	0	0	0	1	0	1	1	0	0
5	157.3		1	0	0	0	0	1	1	1	0	0	0	0	1	0	0	0	0	1	1	1	1	0	1	1	0	1
5	193		1	1	1	1	0	0	0	1	1	1	0	1	1	1	1	0	1	1	1	1	0	1	1	0	1	1
5	228.6		1	1	1	0	1	1	1	0	1	0	1	0	1	1	1	1	1	1	1	1	1	1	1	1	0	1
5	267.1		1	1	1	1	1	1	1	1	1	1	0	1	1	1	1	1	1	1	1	1	1	0	1	1	1	1
5	313.9		1	1	1	1	1	1	1	1	1	1	0	1	1	1	1	1	1	1	1	0	1	0	1	1	1	1
5	360.8		0	1	1	1	1	1	1	1	1	1	1	1	1	1	1	1	1	1	1	1	1	1	1	1	1	1
5	407.7		0	1	1	1	0	1	1	1	1	1	1	1	1	1	1	1	1	1	0	1	1	1	1	1	1	1
5	454.5		1	1	1	1	1	1	1	1	1	1	1	1	1	1	1	1	1	1	1	1	1	1	0	1	1	1
6	15.93		0	0	0	1	0	1	0	0	0	0	0	0	0	0	1	0	0	0	0	0	0	0	0	0	0	0
6	25.09		0	0	0	0	0	1	1	1	0	0	0	0	1	0	0	0	0	0	0	0	1	1	0	0	0	0
6	38.46		0	0	0	0	1	1	1	0	0	0	0	0	0	0	0	0	0	0	0	0	0	0	0	0	0	1
6	55.3		1	0	1	1	0	0	0	1	1	0	0	0	0	0	1	1	1	0	1	0	0	0	0	1	1	0
6	77.04		0	1	1	1	0	0	0	0	0	1	0	0	1	1	1	0	0	1	0	1	1	1	0	0	1	1
6	102.5		1	0	1	0	1	1	1	0	1	1	1	1	1	1	1	1	1	1	1	1	1	0	1	1	0	0
6	128		1	0	1	1	1	1	0	1	1	0	1	1	1	0	0	1	1	1	1	1	1	1	1	0	1	0
6	157.3		1	1	1	1	1	1	1	1	1	1	1	1	1	1	0	1	0	0	0	1	1	1	0	1	1	1
6	193		1	0	1	1	1	1	0	1	1	1	1	0	1	1	1	1	1	1	1	1	1	1	1	0	1	1
6	228.6		1	1	1	1	1	1	1	1	1	1	1	1	1	1	1	1	1	1	1	1	1	1	1	1	0	1
6	267.1		1	1	1	1	1	1	1	1	1	1	1	0	0	1	1	1	1	1	1	1	1	1	1	1	1	1
6	313.9		1	1	1	1	0	1	1	1	1	1	0	1	1	1	1	1	1	1	1	1	1	1	1	1	1	1
6	360.8		1	1	1	1	1	1	1	1	1	1	1	1	1	1	1	1	1	1	1	1	1	1	1	1	1	1
6	407.7		1	1	1	1	1	1	1	1	1	1	1	1	1	1	1	1	1	1	1	1	1	1	1	0	1	1
6	454.5		1	1	1	1	1	1	1	1	1	1	1	1	1	1	1	1	1	1	1	1	1	1	1	1	1	1
7	15.93		0	0	0	0	0	0	0	1	0	0	0	0	0	0	0	0	1	0	0	0	0	0	0	0	0	0
7	25.09		0	0	0	0	0	0	0	0	0	1	0	0	1	0	0	0	0	1	0	0	0	0	0	0	0	0
7	38.46		0	0	0	0	1	0	0	0	1	0	0	1	0	0	0	0	0	0	0	0	0	0	0	0	0	1
7	55.3		0	1	0	0	0	0	0	0	1	1	0	1	0	0	1	0	1	0	0	0	0	0	0	0	0	0
7	77.04		0	0	0	0	0	0	0	0	1	1	0	1	0	0	0	0	0	0	0	0	0	0	1	0	0	1
7	102.5		0	0	0	0	0	1	1	0	0	1	1	1	1	0	1	0	1	1	1	1	0	1	1	1	0	0
7	128		0	0	1	1	1	0	0	1	0	1	1	0	1	1	0	1	1	1	1	1	1	1	1	1	1	0
7	157.3		1	0	1	1	1	1	1	1	1	1	1	1	0	1	1	1	1	1	1	1	1	1	1	1	1	1
7	193		1	1	1	1	1	1	1	1	1	0	1	1	1	1	1	1	1	1	1	1	1	1	1	1	1	1
7	228.6		1	1	1	1	1	1	1	1	1	1	1	1	1	0	1	1	1	1	1	1	1	1	1	1	1	1
7	267.1		1	1	1	1	1	1	1	1	1	1	1	1	1	1	1	1	1	1	1	1	1	1	1	1	1	1
7	313.9		1	1	1	1	1	1	1	1	1	1	1	1	1	1	1	1	1	1	1	1	1	1	1	1	1	1
7	360.8		1	1	1	1	1	1	1	1	1	1	1	1	1	1	1	1	1	0	1	1	1	1	1	1	1	1
7	407.7		1	1	1	1	1	1	1	1	1	1	1	1	1	1	1	1	1	1	1	1	1	1	1	0	1	1
7	454.5		1	1	1	1	1	1	1	1	1	1	1	1	1	1	1	1	1	1	1	1	1	1	1	1	1	1
8	15.93		0	0	0	0	0	0	0	0	0	0	0	0	0	0	0	0	1	0	0	0	0	0	1	0	0	0
8	25.09		0	0	0	0	0	0	0	0	0	0	0	0	0	0	0	0	0	0	1	0	0	0	0	0	0	0
8	38.46		0	0	0	0	0	0	1	0	0	0	0	0	0	0	0	1	0	1	1	0	0	0	1	0	0	0
8	55.3		0	0	0	0	0	0	0	0	1	0	0	0	1	1	1	1	0	1	0	0	1	0	0	1	0	1
8	77.04		0	0	1	0	1	0	0	0	0	0	0	1	1	0	0	0	0	0	0	0	1	1	1	1	1	0
8	102.5		0	0	1	1	1	0	1	0	1	1	0	0	0	0	0	1	1	1	1	1	0	1	1	1	1	0
8	128		0	1	1	0	0	0	1	1	1	1	0	0	1	1	0	0	1	1	0	1	1	1	1	1	1	0
8	157.3		1	1	1	0	1	1	0	1	0	1	1	1	0	1	1	1	0	1	0	1	1	1	1	1	1	1
8	193		1	1	1	0	1	1	1	1	1	0	1	1	1	1	1	0	1	1	1	1	1	1	1	1	1	1
8	228.6		1	1	1	1	1	1	1	1	1	1	1	1	1	1	1	1	1	1	1	1	1	1	1	1	1	1
8	267.1		1	1	1	1	1	1	0	1	1	1	1	1	1	1	1	1	1	1	1	1	1	1	1	1	1	1
8	313.9		1	1	1	1	1	1	1	1	1	1	1	1	1	1	1	1	1	1	1	1	1	1	1	1	1	1
8	360.8		1	1	1	1	1	1	1	1	0	1	1	1	1	0	1	1	1	1	1	1	1	1	1	1	1	1
8	407.7		1	1	1	1	1	1	1	1	1	1	1	1	1	1	1	1	1	1	1	1	1	1	1	1	1	1
8	454.5		1	1	1	1	1	1	1	1	1	1	1	1	1	1	1	1	0	1	1	1	1	1	1	1	1	1

## Sheet: Exp 2
Respondent	Hz
1	6		1	1	1	1	1	1	1	1	1	1	1	1	1	1	1	1	1	1	1	1	1	1	1	1	1	1
1	8		1	1	1	1	1	1	1	1	1	1	1	1	1	1	1	0	1	1	0	1	1	1	1	1	1	1
1	10		1	1	1	1	1	1	1	1	1	1	1	1	1	0	1	1	1	1	1	1	1	1	1	1	1	1
1	12		1	1	0	1	1	1	0	1	0	1	1	0	0	1	0	0	1	1	0	0	1	1	1	1	1	1
1	14		0	0	0	0	0	1	0	0	1	0	0	1	0	0	0	0	0	0	0	0	0	0	1	0	0	0
1	16		0	1	0	0	0	0	0	0	0	0	0	0	1	0	0	0	0	0	0	0	0	0	0	0	0	0
1	18		0	0	0	0	0	0	0	1	0	0	0	0	0	0	0	0	0	0	0	0	0	0	0	0	0	0
1	20		0	0	0	0	0	0	0	0	0	0	0	0	0	0	0	0	0	0	0	0	0	0	0	0	0	0
1	22		0	0	0	0	0	0	0	0	0	1	0	0	0	0	0	0	0	0	0	0	0	0	0	0	0	0
1	24		0	0	0	0	0	0	0	1	0	0	0	0	0	0	0	0	0	0	0	0	1	0	0	0	0	0
1	26		0	1	0	0	0	1	0	0	0	0	0	1	0	0	0	0	0	0	0	0	1	0	1	0	0	0
1	28		0	0	0	0	0	0	0	0	0	0	0	0	0	0	0	0	0	0	0	0	0	0	0	0	0	0
1	30		0	0	0	0	0	0	0	0	0	0	0	0	0	0	0	0	0	0	0	0	0	0	0	0	0	0
2	6		1	1	1	1	1	1	1	1	1	1	1	1	1	1	1	1	1	1	1	1	1	1	1	1	1	1
2	8		0	1	0	1	1	1	1	1	1	1	1	1	1	1	1	1	1	1	1	1	1	1	1	1	1	1
2	10		1	0	1	1	1	1	1	1	1	1	1	1	1	1	1	1	1	1	1	1	1	1	1	1	1	1
2	12		0	0	0	0	1	0	1	0	0	1	1	0	0	0	0	0	1	1	1	1	1	1	0	1	0	0
2	14		0	0	0	0	0	0	0	0	0	0	1	1	1	0	0	1	1	0	0	1	0	0	0	0	0	0
2	16		0	0	0	0	0	0	0	0	0	0	0	0	0	0	0	0	0	0	0	0	0	0	0	1	1	0
2	18		0	0	0	0	0	0	0	0	0	0	0	0	0	0	0	0	0	0	0	0	0	0	0	0	0	0
2	20		0	0	0	0	0	0	0	0	0	0	0	0	0	0	0	0	0	0	0	0	0	0	0	0	0	0
2	22		0	0	0	0	0	0	0	0	0	0	0	0	0	0	0	0	0	0	0	0	0	0	0	0	0	0
2	24		0	0	0	0	0	0	0	0	0	0	0	0	1	0	0	0	0	0	0	0	0	0	0	0	0	0
2	26		0	0	0	0	0	0	0	0	0	0	0	0	0	1	0	0	0	0	0	0	0	0	0	0	0	0
2	28		0	0	0	0	0	0	0	0	0	0	0	0	0	0	0	0	0	0	0	0	0	0	0	0	0	0
2	30		0	0	0	0	0	0	0	0	0	0	0	0	0	0	0	0	0	0	0	0	0	0	0	0	0	0
3	6		1	1	1	1	1	1	1	1	1	1	1	1	1	1	1	1	1	1	1	1	1	1	1	1	1	1
3	8		1	1	1	1	1	1	1	1	1	1	1	1	1	1	1	1	1	1	1	1	1	1	1	1	1	1
3	10		1	1	1	1	1	1	1	1	1	1	1	1	1	1	1	1	1	1	1	1	1	1	1	1	1	1
3	12		1	1	1	1	1	1	1	1	1	1	1	1	0	1	1	1	1	1	1	1	1	1	1	1	1	0
3	14		0	1	1	1	0	1	1	0	0	1	0	0	0	1	0	1	1	1	0	0	0	0	1	0	0	0
3	16		0	1	1	0	0	1	0	0	0	0	0	0	0	0	0	0	0	0	0	0	0	1	0	0	0	0
3	18		0	1	0	0	0	0	0	0	0	0	0	0	0	0	0	0	0	1	0	0	0	0	0	0	0	0
3	20		0	0	0	0	0	0	0	0	0	0	0	0	0	0	0	0	0	0	0	0	0	0	0	0	0	0
3	22		0	0	0	0	0	0	0	0	0	0	0	0	0	0	0	0	0	0	0	0	0	0	0	0	0	0
3	24		0	0	0	0	0	0	0	0	0	0	0	0	0	0	0	0	0	0	0	0	0	0	0	0	0	0
3	26		0	0	0	0	0	0	0	0	0	0	0	0	0	0	0	0	0	0	0	0	0	0	0	0	0	0
3	28		0	0	0	0	0	0	0	0	0	0	0	0	0	0	0	0	0	0	0	0	0	0	0	0	0	0
3	30		0	0	0	0	0	0	0	0	0	0	0	0	0	0	0	0	0	0	0	0	0	0	0	0	0	0
4	6		1	1	1	1	1	1	1	1	1	1	1	1	1	1	1	1	1	1	1	1	1	1	1	1	1	1
4	8		1	1	1	1	1	1	1	1	1	1	1	1	1	1	1	1	1	1	1	1	1	1	1	1	1	1
4	10		1	1	1	1	1	1	1	1	1	1	1	1	1	1	1	1	1	1	1	1	1	1	1	1	1	1
4	12		1	1	1	1	1	1	1	1	1	1	1	1	1	1	1	1	1	1	1	1	1	1	1	1	1	1
4	14		1	0	1	1	0	0	1	1	1	1	0	1	1	1	1	1	1	0	0	1	0	1	1	0	1	0
4	16		0	0	0	0	1	0	0	0	0	0	0	0	0	0	0	1	0	0	0	0	0	0	0	0	0	0
4	18		0	0	0	0	1	0	0	0	0	0	0	0	0	0	0	0	0	0	0	0	0	0	0	0	0	0
4	20		0	0	0	0	0	1	0	0	0	0	0	0	0	0	0	0	0	0	0	0	0	0	0	0	0	0
4	22		1	0	0	0	0	0	0	0	0	0	0	0	0	0	0	0	0	0	0	0	0	0	0	0	0	0
4	24		0	0	0	0	0	0	0	0	0	0	0	0	0	0	0	0	0	0	0	0	0	0	0	0	0	0
4	26		0	0	0	0	0	0	0	0	0	0	0	0	0	0	0	0	0	0	0	0	0	0	0	0	0	0
4	28		0	0	0	0	0	0	0	0	0	0	0	0	0	0	0	0	0	0	0	0	0	0	0	0	0	0
4	30		0	0	0	0	0	0	0	0	0	0	0	0	0	0	0	0	0	0	0	0	0	0	0	0	0	0
5	6		1	1	1	1	1	1	1	1	1	1	1	1	1	1	1	1	1	1	1	1	1	1	1	1	1	1
5	8		1	1	1	1	1	1	1	1	1	1	1	1	1	1	1	1	1	1	1	1	1	1	1	1	1	1
5	10		1	1	1	1	1	1	1	1	1	1	1	1	1	1	1	1	1	1	1	1	1	1	1	1	1	1
5	12		1	1	1	1	1	1	1	1	1	1	1	1	1	1	1	1	1	1	1	1	1	1	1	1	1	1
5	14		1	1	0	1	1	1	0	1	1	1	1	1	0	0	1	1	1	1	1	0	0	0	0	1	1	1
5	16		0	0	1	1	1	0	0	1	0	0	1	0	0	0	0	0	1	0	1	1	0	0	1	0	0	0
5	18		0	0	0	0	0	1	0	0	0	0	0	0	0	0	0	0	0	0	0	0	0	0	0	0	0	0
5	20		0	0	0	0	0	0	0	0	0	0	0	0	0	0	0	0	0	0	0	0	0	0	0	0	0	0
5	22		0	0	0	0	0	0	0	0	0	0	0	0	0	0	0	0	0	0	0	0	0	0	0	0	0	0
5	24		0	0	0	1	0	0	0	0	0	0	0	0	0	0	0	0	0	0	0	0	0	0	0	0	0	0
5	26		0	0	0	0	0	0	0	0	0	0	0	0	0	0	0	0	0	0	1	0	0	0	0	0	0	0
5	28		0	0	0	0	0	0	0	0	0	0	0	0	0	0	0	0	0	0	0	0	0	0	0	0	0	0
5	30		0	0	0	0	0	0	0	0	0	0	0	0	0	0	0	0	0	0	0	0	0	0	0	0	0	0
6	6		1	1	1	1	1	1	1	1	1	1	1	1	1	1	1	1	1	1	1	1	1	0	1	1	1	1
6	8		1	1	1	1	1	1	1	1	1	1	1	1	1	1	1	1	1	1	1	1	1	1	1	1	1	1
6	10		1	1	1	1	1	1	1	1	1	1	1	1	1	1	1	1	1	1	1	1	1	1	1	1	1	1
6	12		1	1	1	1	1	0	1	1	1	1	1	0	1	1	1	1	1	1	1	1	1	1	1	1	1	1
6	14		0	1	1	0	1	1	1	1	1	1	1	0	0	0	0	1	1	1	0	1	0	1	0	0	1	1
6	16		0	0	0	0	0	0	0	0	0	0	0	0	0	0	0	1	0	1	0	0	0	1	0	1	0	0
6	18		0	0	0	0	1	0	0	0	0	0	0	0	0	0	0	0	0	0	0	0	0	0	0	0	0	0
6	20		0	0	0	0	0	0	0	0	0	0	0	0	0	0	0	0	0	0	0	0	0	0	0	0	0	0
6	22		0	0	0	0	0	0	0	0	0	0	0	0	0	0	0	0	0	0	0	0	0	0	0	0	0	0
6	24		0	0	0	0	0	0	0	0	0	0	0	0	0	0	0	0	0	0	0	0	0	0	0	0	0	0
6	26		0	0	0	0	0	0	0	0	0	0	0	0	0	0	0	0	0	0	0	0	0	0	0	0	0	0
6	28		0	0	0	0	0	0	0	0	0	0	1	0	0	0	0	0	0	0	0	0	0	0	0	0	0	0
6	30		0	0	0	0	0	0	0	0	0	1	0	0	0	0	0	0	0	0	0	0	0	0	0	0	0	0
7	6		0	1	1	1	1	1	1	1	1	1	1	1	1	1	1	1	1	1	1	1	1	1	1	1	1	1
7	8		1	1	1	1	1	1	1	1	1	1	1	1	1	1	1	1	1	1	1	1	1	1	1	1	1	1
7	10		1	1	1	1	1	1	1	1	1	1	1	1	1	1	1	1	1	1	1	1	1	1	1	1	1	1
7	12		1	1	1	1	1	1	1	1	1	1	1	1	1	1	1	1	1	1	1	1	1	1	1	1	1	1
7	14		1	1	1	1	1	1	1	1	1	1	1	1	1	1	1	1	1	1	1	1	1	1	1	1	1	1
7	16		1	0	1	1	1	1	1	1	1	0	1	1	0	1	1	1	1	1	1	1	1	1	1	1	1	0
7	18		0	0	0	1	1	1	1	1	0	0	0	0	0	1	1	1	1	0	0	0	0	1	1	0	0	1
7	20		0	0	0	0	1	0	0	0	0	0	0	0	0	0	0	0	0	0	0	0	0	0	1	1	0	0
7	22		0	0	0	0	0	0	0	0	0	0	0	0	0	0	0	0	0	0	0	0	0	0	0	0	0	0
7	24		0	0	0	0	0	0	0	0	0	0	0	0	0	0	0	0	0	0	0	0	0	0	0	0	0	0
7	26		0	0	0	0	0	0	0	0	0	0	0	0	0	0	0	0	0	0	0	0	0	0	0	0	0	0
7	28		0	0	0	0	0	0	0	0	0	0	0	0	0	0	0	0	0	0	0	0	0	0	0	0	0	0
7	30		0	0	0	0	0	0	0	0	0	0	0	0	0	0	0	0	0	0	0	0	0	0	0	0	0	0
8	6		1	1	1	1	1	1	1	1	1	1	1	1	1	1	1	1	1	1	1	1	1	1	1	1	1	1
8	8		1	1	1	1	1	1	1	1	1	1	1	1	1	1	1	1	1	1	1	1	1	1	1	1	1	1
8	10		1	1	1	1	1	1	1	1	1	1	1	1	1	1	1	1	1	1	1	1	1	1	1	1	1	1
8	12		1	1	1	1	1	1	1	1	1	1	1	1	1	1	1	1	0	1	1	0	1	1	0	1	1	1
8	14		0	1	1	1	1	1	1	1	0	1	0	0	1	1	0	1	0	0	0	0	1	0	0	0	0	0
8	16		0	0	0	0	0	0	0	0	0	0	0	0	0	0	0	0	0	0	0	0	0	0	1	0	0	0
8	18		0	0	0	0	0	0	0	0	0	0	0	0	0	0	0	0	0	0	0	0	0	0	0	0	0	0
8	20		0	0	0	0	0	0	0	0	0	0	0	0	0	0	0	0	0	0	0	0	0	0	0	0	0	0
8	22		0	0	0	0	0	0	0	0	0	0	0	0	0	0	0	0	0	0	0	0	0	0	0	0	0	0
8	24		0	0	0	0	0	0	0	0	0	0	0	0	0	0	0	0	0	0	0	0	0	0	0	0	0	0
8	26		0	0	0	0	0	0	0	0	0	0	0	0	0	0	0	0	0	0	0	0	0	0	0	0	0	0
8	28		0	0	0	0	0	0	0	0	0	0	0	0	0	0	0	0	0	0	0	0	0	0	0	0	0	0
8	30		0	0	0	0	0	0	0	0	0	0	0	0	0	0	0	0	0	0	0	0	0	0	0	0	0	0

## Sheet: Exp 3
Respondent	mW/sr
1	0.003		0	0	0	0	0	0	0	0	0	0	0	0	0	0	0	0	0	0	0	0	0	0	0	0	0	0
1	0.0087		0	0	1	0	1	0	0	0	0	0	0	0	0	0	1	0	0	0	0	0	0	1	0	0	0	0
1	0.0231		0	0	0	1	0	1	0	0	0	0	0	0	0	0	0	1	0	1	0	0	0	0	0	0	0	0
1	0.0635		0	0	0	0	0	1	1	1	0	0	0	0	0	0	0	0	1	0	1	0	0	1	0	0	1	0
1	0.0719		0	0	0	1	0	0	1	0	0	0	0	0	0	0	1	0	1	0	0	1	0	0	1	1	0	0
1	0.457		1	0	0	0	0	1	1	1	1	0	1	1	0	1	0	0	0	0	1	0	1	0	0	0	0	1
1	1.179		0	0	0	1	0	1	1	1	1	1	1	0	0	0	1	1	1	0	0	1	1	0	0	0	1	0
1	2.907		1	1	0	0	1	1	0	1	0	1	1	1	1	0	1	1	0	0	0	1	1	1	1	1	1	1
1	6.637		1	1	1	1	1	1	1	1	0	0	1	1	1	1	1	0	0	1	1	1	1	0	1	1	1	1
1	13.64		1	1	1	1	1	1	1	1	0	1	1	1	1	0	1	1	0	1	1	1	1	1	1	1	1	1
1	25.09		1	1	1	1	1	1	1	1	0	1	1	1	1	0	1	0	1	1	1	1	1	1	1	1	1	1
1	41.8		1	1	1	1	1	1	1	1	1	1	0	1	1	1	1	1	1	0	1	1	1	1	1	1	1	1
1	64.3		1	1	1	1	1	1	1	1	1	0	1	1	1	1	1	1	1	1	1	1	1	1	1	1	1	1
2	0.003		0	0	0	1	1	0	0	0	1	0	0	0	0	0	0	0	0	0	0	0	0	0	0	0	0	0
2	0.0087		1	0	0	0	1	0	0	0	0	0	0	0	0	0	0	0	0	0	0	0	0	0	0	0	0	0
2	0.0231		0	1	0	0	0	0	0	0	0	1	0	0	0	1	0	0	1	1	0	0	0	0	1	0	0	0
2	0.0635		0	0	1	1	0	0	1	1	0	0	0	0	0	1	0	0	1	0	0	0	0	1	0	0	0	0
2	0.0719		0	0	1	1	0	0	0	1	1	0	0	0	0	1	0	1	0	1	1	0	0	1	0	0	0	1
2	0.457		1	1	0	0	0	1	1	1	1	1	0	0	0	0	0	1	1	0	0	1	0	0	0	1	0	0
2	1.179		1	1	0	1	1	1	0	0	1	1	0	0	0	1	1	0	0	1	1	1	0	0	0	0	0	1
2	2.907		1	1	1	1	1	1	1	0	1	1	0	1	1	1	1	1	1	1	1	1	1	0	1	1	1	1
2	6.637		1	0	1	1	1	1	1	1	1	1	1	1	1	1	1	1	1	1	1	1	1	1	0	1	1	0
2	13.64		0	1	1	1	1	1	1	1	1	1	0	1	0	1	1	1	1	1	1	1	1	1	1	1	1	1
2	25.09		1	1	1	1	1	1	1	1	1	1	1	1	1	1	1	1	1	1	1	1	1	1	1	1	1	1
2	41.8		1	1	1	1	1	1	1	1	1	1	1	1	1	1	1	1	1	1	1	1	1	1	1	1	1	1
2	64.3		1	1	1	1	1	1	1	1	1	1	1	1	1	1	1	1	1	1	1	1	1	1	1	1	1	1
3	0.003		0	0	0	0	0	0	1	0	0	0	0	0	0	0	0	0	0	0	1	0	0	0	0	0	1	0
3	0.0087		0	0	0	0	0	0	0	0	0	0	0	0	0	0	0	0	0	0	1	0	0	0	0	1	0	0
3	0.0231		0	0	0	0	0	0	0	0	0	0	0	0	0	0	0	0	0	1	0	0	0	0	0	0	0	0
3	0.0635		0	0	0	0	0	0	1	0	0	0	0	0	0	0	0	0	0	0	0	0	0	0	0	0	0	0
3	0.0719		0	0	1	1	0	0	1	1	0	0	0	0	0	0	0	0	0	0	0	0	0	0	0	0	1	0
3	0.457		0	0	0	0	0	0	1	0	0	0	0	0	0	0	1	1	0	0	1	0	1	0	1	0	1	1
3	1.179		0	0	0	0	0	0	1	0	0	1	0	0	0	0	0	0	1	0	0	0	0	1	0	0	0	0
3	2.907		1	0	0	0	1	1	0	1	0	1	0	0	0	0	0	1	0	0	1	0	0	1	1	1	1	0
3	6.637		1	0	1	0	1	0	0	0	0	0	1	1	0	1	0	0	1	1	1	0	1	1	1	1	0	1
3	13.64		0	0	1	1	0	1	0	1	0	1	1	1	1	0	0	1	0	1	0	1	0	0	1	1	1	0
3	25.09		1	1	1	1	1	0	0	0	0	1	1	1	1	1	1	1	1	0	1	1	1	1	1	0	1	1
3	41.8		1	0	0	1	0	1	0	1	1	0	1	1	1	1	1	1	0	1	1	1	1	1	1	0	1	1
3	64.3		1	1	1	1	1	1	1	1	1	1	1	1	1	1	1	1	1	1	1	1	1	1	1	1	1	1
4	0.003		0	0	0	0	0	0	0	0	0	0	0	0	1	0	1	0	0	0	0	0	0	0	0	0	0	0
4	0.0087		0	0	0	1	0	0	0	0	0	0	0	0	0	0	0	1	0	0	0	0	0	0	0	0	0	1
4	0.0231		0	0	0	0	0	0	1	1	0	0	0	1	0	0	0	1	0	0	1	0	0	0	0	1	0	0
4	0.0635		0	0	0	1	0	0	0	0	0	0	0	0	0	1	1	0	0	0	0	0	0	1	0	1	1	0
4	0.0719		0	0	0	0	0	0	1	0	1	0	0	0	0	0	0	0	1	1	1	0	1	0	0	1	0	1
4	0.457		1	1	0	1	1	1	0	1	1	0	1	0	0	0	0	0	0	0	0	1	0	0	0	1	1	1
4	1.179		0	0	1	0	0	0	1	1	1	1	1	1	0	1	0	0	0	0	0	0	1	1	0	0	0	1
4	2.907		1	1	1	1	1	1	1	1	0	0	0	1	0	1	1	0	1	1	1	1	1	1	1	1	1	1
4	6.637		1	1	1	0	1	1	1	1	1	1	1	1	0	1	1	1	1	1	1	1	1	1	1	1	1	1
4	13.64		0	1	1	1	1	1	1	1	1	1	1	1	1	1	0	1	1	1	1	1	1	1	1	0	1	1
4	25.09		1	1	0	1	1	1	1	1	1	1	1	1	1	1	1	1	1	1	1	1	0	1	1	1	1	1
4	41.8		1	1	1	1	1	1	1	1	1	1	1	1	1	1	1	1	1	1	1	1	1	1	1	1	1	1
4	64.3		1	1	1	1	1	1	1	1	1	1	1	1	1	1	1	1	1	1	1	1	1	1	1	1	1	1
5	0.003		0	0	0	0	0	0	0	0	1	0	0	0	0	0	0	0	0	0	0	0	0	0	1	0	0	0
5	0.0087		0	0	0	1	0	0	0	0	0	1	0	0	0	0	0	0	1	0	0	0	0	0	0	0	0	0
5	0.0231		0	0	0	0	0	0	0	0	0	1	0	0	0	0	0	0	0	0	0	0	0	0	0	0	0	0
5	0.0635		0	0	1	0	0	0	0	0	0	0	1	0	0	0	0	0	0	0	0	0	0	0	0	0	0	0
5	0.0719		0	0	0	0	0	0	0	0	0	1	0	0	0	0	0	1	0	0	0	0	1	0	0	0	0	0
5	0.457		0	0	0	0	0	0	0	0	0	0	1	0	0	0	1	0	1	1	1	0	1	0	1	0	0	0
5	1.179		0	0	0	1	0	1	0	0	0	0	0	0	0	0	1	0	1	0	0	1	0	0	0	1	0	0
5	2.907		0	0	0	1	0	0	0	0	0	1	0	1	0	0	0	1	0	0	1	0	0	0	1	0	1	0
5	6.637		0	0	0	1	1	0	0	0	0	1	0	1	1	0	0	1	1	1	1	1	0	0	0	1	1	1
5	13.64		0	0	1	0	1	1	1	0	1	0	0	1	1	0	1	1	1	1	0	1	1	1	1	0	0	1
5	25.09		1	0	0	0	1	0	0	1	0	1	1	1	1	0	1	1	1	0	1	0	1	1	1	1	1	1
5	41.8		0	1	1	1	0	1	0	1	0	1	1	1	1	1	1	1	0	1	1	1	1	1	0	1	1	1
5	64.3		1	1	1	1	1	1	1	1	1	0	1	1	1	1	1	1	1	1	1	1	1	1	0	0	1	1
6	0.003		0	1	0	0	0	0	0	0	0	0	0	0	0	0	0	0	0	0	0	0	0	0	1	0	0	1
6	0.0087		0	0	0	0	0	0	0	0	0	0	0	1	0	1	0	0	0	0	1	0	0	0	1	0	1	0
6	0.0231		0	0	0	0	1	0	0	1	0	0	0	0	0	0	0	0	0	0	0	0	1	0	0	0	0	0
6	0.0635		0	0	1	0	0	0	0	0	0	0	1	1	1	0	1	0	0	0	0	0	0	0	0	0	0	0
6	0.0719		0	0	0	0	1	0	0	0	0	0	0	0	0	0	1	0	1	1	0	0	0	0	0	1	0	0
6	0.457		0	0	0	1	0	0	0	0	0	0	0	0	1	0	1	0	0	0	0	1	1	0	1	0	1	0
6	1.179		0	0	1	1	1	1	0	0	1	1	0	1	0	1	0	1	0	1	1	0	1	1	0	1	0	0
6	2.907		1	1	0	1	0	1	1	1	1	1	0	1	0	1	1	0	1	1	0	1	1	0	0	1	1	0
6	6.637		1	0	0	1	1	0	1	1	0	1	1	1	1	0	1	1	1	1	0	1	1	1	1	1	1	1
6	13.64		1	0	1	1	1	1	1	1	1	1	1	1	1	1	1	1	1	1	1	1	1	1	1	0	1	0
6	25.09		0	0	0	1	1	1	1	0	1	0	1	1	1	1	1	1	1	1	1	1	1	1	1	1	1	0
6	41.8		1	1	1	1	1	1	1	1	0	1	1	1	1	1	1	1	1	1	1	1	0	1	1	1	1	1
6	64.3		1	0	1	0	1	1	1	1	1	1	1	1	1	1	1	1	1	1	1	0	1	0	1	1	1	1
7	0.003		0	0	0	0	0	0	0	0	0	0	0	0	0	0	1	0	0	0	0	0	0	0	0	0	0	0
7	0.0087		0	0	1	0	0	0	0	0	0	0	0	0	0	0	0	0	0	0	0	0	0	0	0	0	0	0
7	0.0231		0	0	0	0	0	0	0	0	1	0	0	0	0	1	0	0	1	1	0	0	0	0	1	0	0	0
7	0.0635		0	0	0	0	0	0	0	0	1	0	0	0	1	0	0	1	0	0	0	0	0	0	0	0	0	0
7	0.0719		0	0	0	0	0	0	0	0	0	0	0	0	0	1	1	1	0	1	0	0	0	0	0	0	0	1
7	0.457		0	0	0	0	0	0	0	0	0	0	0	0	0	1	1	0	0	0	1	0	0	0	0	0	0	0
7	1.179		0	1	0	0	0	0	0	0	0	0	0	0	1	1	0	0	0	1	0	1	1	1	0	0	0	0
7	2.907		0	1	1	1	0	1	1	1	1	0	1	0	1	0	0	0	0	1	1	0	0	0	1	1	1	1
7	6.637		0	0	1	0	0	1	0	0	1	1	0	0	1	0	1	1	1	0	1	1	0	1	0	0	1	1
7	13.64		0	0	0	1	0	1	0	1	1	1	1	0	1	0	1	1	0	1	1	0	1	1	0	1	0	1
7	25.09		1	1	1	1	1	1	0	1	1	1	1	1	1	1	0	0	1	1	0	1	1	0	1	0	1	1
7	41.8		1	0	0	1	1	1	0	1	1	1	1	1	1	0	1	1	1	1	0	1	1	1	1	1	1	1
7	64.3		1	1	1	1	0	1	1	1	1	0	1	1	1	1	1	1	1	1	1	1	1	0	1	1	1	1
8	0.003		0	0	0	1	0	0	0	0	1	0	0	0	0	1	0	0	0	0	0	0	0	0	0	0	0	0
8	0.0087		0	0	0	0	0	0	0	0	0	0	0	0	0	0	0	0	0	0	0	0	1	0	0	0	1	0
8	0.0231		0	0	1	0	0	0	0	0	0	0	0	0	0	0	0	1	0	0	0	0	0	0	0	0	0	0
8	0.0635		0	0	0	0	0	0	0	0	1	0	0	0	0	0	0	0	0	0	0	0	0	0	0	0	0	0
8	0.0719		0	0	0	0	0	1	0	0	0	1	0	0	0	1	0	0	0	0	0	1	0	0	1	0	0	0
8	0.457		1	0	0	1	1	0	0	0	1	0	0	0	1	0	1	0	0	0	0	0	0	0	0	0	0	0
8	1.179		0	0	1	1	1	1	1	0	0	0	0	0	0	0	0	0	1	0	0	0	0	1	0	0	0	0
8	2.907		0	1	0	1	1	1	1	1	0	0	1	0	1	0	0	1	0	0	0	0	0	0	0	0	1	0
8	6.637		1	1	1	0	1	1	1	1	1	0	1	1	1	0	0	1	0	1	1	0	0	0	0	0	0	1
8	13.64		1	1	1	1	1	0	1	0	0	1	1	1	0	1	0	1	0	1	1	1	1	1	1	0	0	1
8	25.09		1	1	1	0	1	1	1	1	0	1	1	1	0	1	1	1	1	1	0	1	0	1	1	0	1	1
8	41.8		1	1	1	1	1	0	1	1	1	1	1	1	1	1	1	1	1	1	1	1	1	0	1	1	1	0
8	64.3		1	1	1	1	1	1	1	1	1	1	1	1	1	1	1	1	1	1	1	1	1	1	1	1	1	1

## Sheet: Exp 4
Respondent	mW/sr
1	0.0066		0	0	1	0	0	0	0	0	0	0	0	0	0	0	0	0	0	0	0	0	0	0	0	0	0	0
1	0.0077		0	0	0	0	1	0	0	0	0	0	0	0	0	0	0	0	0	0	0	0	0	0	0	0	0	0
1	0.0087		0	0	0	0	0	0	0	0	0	0	0	1	0	0	1	1	0	0	0	0	0	0	1	0	0	0
1	0.0104		1	0	0	1	1	0	1	0	0	0	0	1	0	0	0	0	0	0	0	0	0	1	1	0	1	1
1	0.0121		0	1	1	0	1	0	1	1	0	1	1	0	0	0	1	1	1	0	0	1	0	1	1	1	1	1
1	0.0138		1	1	1	1	1	1	0	1	1	1	1	1	1	1	1	1	0	0	0	1	1	1	1	1	1	1
1	0.0161		1	1	1	1	1	1	1	1	1	1	1	1	1	0	1	1	1	1	0	1	0	1	1	0	1	1
1	0.0187		1	1	1	1	1	1	1	1	1	1	1	1	1	1	0	1	1	1	1	1	1	0	0	0	1	0
1	0.0213		1	1	1	0	1	0	1	1	1	1	1	1	1	1	1	1	1	0	1	1	1	1	1	1	1	1
1	0.0251		1	0	1	1	0	0	1	1	0	0	1	1	1	1	1	1	1	1	1	0	1	0	1	1	0	1
1	0.0312		1	0	0	0	1	1	0	0	0	0	1	1	0	0	1	1	1	1	1	1	1	0	1	0	0	1
1	0.0372		0	1	0	1	1	0	0	0	1	0	0	0	0	0	0	0	1	0	1	1	0	0	0	1	0	0
1	0.0433		0	0	0	0	0	1	0	0	0	0	0	0	0	0	0	0	0	0	0	0	0	0	0	0	0	0
2	0.0066		0	0	0	0	0	0	1	0	0	1	0	0	0	0	0	0	0	0	1	0	0	0	0	0	0	0
2	0.0077		0	0	0	0	0	0	0	0	0	0	0	0	0	0	0	0	0	0	0	0	0	0	0	0	0	0
2	0.0087		0	0	0	1	0	1	0	0	0	0	1	0	0	0	0	0	0	0	0	0	0	0	0	0	0	0
2	0.0104		0	0	0	0	1	1	0	1	0	1	1	0	1	0	0	0	0	0	0	1	1	0	0	1	1	0
2	0.0121		1	0	1	0	1	1	1	1	0	0	0	0	1	0	1	1	1	1	0	0	1	1	0	1	1	1
2	0.0138		1	1	1	1	1	1	0	1	1	1	1	1	1	0	1	1	1	0	0	1	1	1	1	0	1	1
2	0.0161		1	1	1	1	0	1	1	1	0	1	1	1	1	1	1	1	1	1	1	1	1	1	1	1	1	1
2	0.0187		1	1	1	1	1	1	1	1	1	1	1	1	1	1	1	1	1	1	0	0	1	1	1	1	1	1
2	0.0213		0	0	1	1	1	1	1	1	0	1	0	1	0	1	1	1	1	1	1	1	1	1	1	0	1	1
2	0.0251		1	1	0	0	1	0	1	1	1	1	1	1	0	0	1	1	1	0	0	0	0	1	1	1	1	1
2	0.0312		1	0	0	0	0	1	1	0	0	0	0	0	1	0	0	0	0	1	1	1	1	1	1	0	0	0
2	0.0372		1	0	0	0	0	0	0	0	0	1	1	0	0	0	0	0	1	0	0	0	0	0	0	0	0	0
2	0.0433		0	0	0	0	0	0	0	0	0	0	0	0	1	0	0	0	0	0	0	0	0	0	0	0	0	0
3	0.0066		0	0	0	0	0	0	0	0	0	0	1	0	0	0	0	0	0	0	0	0	0	0	0	0	0	0
3	0.0077		0	0	0	0	0	0	0	0	0	0	0	0	0	0	0	0	0	0	0	0	0	0	0	0	0	0
3	0.0087		0	0	0	0	1	1	0	0	0	0	0	0	1	1	0	0	0	0	1	0	0	0	0	0	0	1
3	0.0104		0	1	0	1	1	0	0	0	0	0	0	0	0	0	0	0	0	0	0	1	0	0	1	0	0	0
3	0.0121		1	0	1	0	0	0	1	1	0	0	1	1	1	0	1	1	1	1	1	1	1	1	1	1	1	1
3	0.0138		1	1	1	1	1	1	1	1	0	1	0	0	1	1	1	1	1	1	0	1	1	1	1	1	1	1
3	0.0161		1	1	1	1	1	1	1	1	1	1	1	1	0	1	1	1	1	1	1	0	0	1	1	1	1	1
3	0.0187		1	0	0	0	1	1	0	1	1	1	1	1	1	1	1	1	1	1	0	1	1	1	1	1	1	1
3	0.0213		1	1	0	1	0	1	1	1	0	1	1	1	1	1	1	1	1	0	1	0	1	1	1	1	1	1
3	0.0251		1	0	1	1	1	0	1	1	0	1	0	1	1	0	0	0	0	1	0	0	1	0	0	0	1	1
3	0.0312		1	1	0	1	0	1	0	0	0	1	0	0	1	0	0	1	0	0	0	0	1	0	0	0	0	1
3	0.0372		1	0	0	0	0	0	0	0	0	0	0	0	0	1	0	0	0	0	1	0	0	0	0	1	1	0
3	0.0433		0	0	0	0	0	0	0	1	0	0	0	0	0	0	0	0	0	0	0	0	0	0	0	0	0	0
4	0.0066		0	0	0	0	0	0	0	0	0	0	0	0	0	0	0	0	0	0	0	0	0	0	0	0	0	0
4	0.0077		0	0	0	0	0	0	0	0	1	0	0	0	0	0	0	0	0	0	0	0	0	0	0	0	0	0
4	0.0087		0	0	0	0	0	1	0	1	0	0	1	0	0	0	0	0	0	0	0	1	0	1	0	0	1	1
4	0.0104		1	0	0	1	0	1	0	0	0	1	0	0	0	1	0	0	0	1	0	1	1	0	0	0	1	1
4	0.0121		1	1	1	1	0	0	1	1	0	1	0	1	1	1	0	0	0	1	1	1	0	1	1	0	1	1
4	0.0138		1	0	1	1	1	1	1	1	1	1	0	1	1	1	0	0	1	1	1	1	1	1	0	1	1	1
4	0.0161		1	1	1	1	1	1	1	1	0	1	0	1	1	1	1	1	1	1	1	1	1	1	1	1	1	1
4	0.0187		1	1	0	0	1	1	1	1	1	1	1	1	1	1	1	1	1	1	1	1	1	1	1	1	1	1
4	0.0213		1	0	0	0	1	1	1	1	0	1	1	1	1	1	1	0	0	1	0	1	1	1	1	1	1	0
4	0.0251		1	1	1	0	1	1	0	0	1	0	1	0	0	1	1	1	1	1	0	1	1	1	1	0	0	1
4	0.0312		0	1	0	0	0	0	1	1	0	1	0	1	1	0	0	1	1	0	0	0	0	0	0	0	0	0
4	0.0372		0	0	0	1	0	0	0	0	0	1	0	1	0	0	0	0	0	0	0	0	0	0	0	1	1	0
4	0.0433		0	0	0	0	0	0	0	0	0	0	0	0	0	0	1	0	1	0	0	0	0	0	0	0	0	0
5	0.0066		0	0	0	0	0	0	0	0	0	0	0	0	0	0	0	0	0	0	0	0	0	0	0	0	0	0
5	0.0077		0	0	0	0	0	0	0	0	0	0	0	0	0	0	0	0	0	0	0	0	0	0	0	0	0	0
5	0.0087		0	0	0	0	1	1	0	0	0	0	1	0	0	0	1	0	0	0	0	0	0	0	0	0	0	0
5	0.0104		0	0	0	0	0	0	0	1	0	0	0	1	0	1	0	1	0	0	0	0	1	0	1	0	1	0
5	0.0121		1	1	1	1	1	1	0	1	1	1	1	1	0	0	1	0	1	0	0	1	1	1	1	0	0	1
5	0.0138		1	1	1	1	1	1	1	1	1	1	1	1	1	1	1	1	1	1	1	1	1	0	1	1	1	1
5	0.0161		1	1	1	1	1	0	1	1	1	1	1	1	1	1	1	1	0	1	1	1	1	1	1	1	1	1
5	0.0187		0	0	1	0	1	1	0	0	0	1	1	1	1	1	1	0	1	1	1	1	1	1	1	1	1	1
5	0.0213		1	1	1	0	1	0	1	1	1	1	1	1	0	1	0	0	0	0	1	1	1	1	1	0	1	0
5	0.0251		0	0	0	0	0	1	1	0	0	1	0	0	0	0	1	1	0	0	0	0	0	0	0	1	0	1
5	0.0312		0	0	0	0	0	0	0	0	0	0	0	0	0	0	0	0	0	0	0	1	0	0	0	0	0	0
5	0.0372		1	0	0	0	0	1	0	0	0	0	0	0	0	0	0	0	0	0	0	0	0	0	0	0	0	0
5	0.0433		0	0	0	0	0	0	0	0	0	0	0	0	0	0	0	0	0	0	0	0	0	0	0	0	0	0
6	0.0066		0	0	0	0	0	0	0	0	0	0	0	0	0	0	0	0	0	0	0	0	0	0	0	0	0	0
6	0.0077		0	0	0	0	0	0	0	0	0	0	0	0	0	0	0	0	0	0	0	0	0	0	0	0	0	0
6	0.0087		0	0	0	0	0	0	0	0	0	0	0	0	0	0	0	0	0	0	1	0	0	0	0	0	0	1
6	0.0104		0	0	1	0	0	0	0	0	1	1	1	1	0	0	0	0	0	0	0	0	1	0	0	0	0	0
6	0.0121		0	1	1	0	0	0	1	1	1	0	0	1	0	0	1	0	0	1	0	1	1	1	1	1	1	0
6	0.0138		1	1	0	0	0	1	0	1	0	0	1	1	0	1	1	1	1	1	1	0	1	1	1	0	1	1
6	0.0161		1	1	1	0	1	1	0	1	1	1	1	1	1	1	1	1	1	1	1	1	1	1	1	1	0	1
6	0.0187		1	1	1	1	1	1	1	1	1	1	1	1	1	1	1	1	1	1	1	0	1	1	1	1	1	0
6	0.0213		1	1	1	1	1	1	0	1	1	1	1	0	0	1	1	1	1	1	1	1	1	1	1	1	1	1
6	0.0251		0	0	0	0	1	0	1	1	1	1	0	1	0	1	1	0	1	1	1	0	1	1	1	1	1	0
6	0.0312		0	1	0	1	1	0	0	0	0	0	0	0	1	1	0	0	0	0	0	1	1	0	1	1	0	0
6	0.0372		0	1	0	0	1	1	0	0	0	0	0	0	0	0	0	0	0	0	0	0	0	0	0	0	0	0
6	0.0433		0	1	0	1	0	0	1	0	0	0	0	0	0	0	0	0	0	0	0	0	0	0	1	0	0	0
7	0.0066		0	0	0	0	0	0	0	0	0	0	0	1	0	0	0	0	0	0	0	0	0	0	0	0	0	0
7	0.0077		0	0	0	0	0	1	1	0	0	0	0	0	0	0	0	0	0	0	0	0	0	0	0	0	0	0
7	0.0087		0	0	0	0	1	0	0	0	0	0	0	0	0	0	0	1	1	0	0	0	0	0	0	0	1	0
7	0.0104		0	0	1	1	1	0	0	1	0	0	0	0	1	0	1	0	1	0	0	1	1	0	1	0	1	0
7	0.0121		1	1	0	0	0	1	1	1	0	0	1	1	0	1	0	1	0	1	0	0	1	0	1	0	1	0
7	0.0138		1	1	0	1	1	1	1	0	1	1	1	1	0	0	1	1	1	0	1	0	1	0	1	0	1	1
7	0.0161		1	1	0	1	1	1	0	1	1	1	1	1	1	1	1	0	1	1	0	1	0	1	1	1	1	1
7	0.0187		1	1	1	1	1	1	1	1	1	1	1	1	1	1	1	0	1	0	1	1	1	1	1	1	1	1
7	0.0213		1	1	1	0	1	1	1	1	1	1	0	1	0	1	1	1	1	1	1	0	1	0	1	1	1	0
7	0.0251		0	0	1	0	1	1	1	1	1	0	1	1	1	0	0	1	1	0	0	0	1	0	1	1	1	0
7	0.0312		0	1	0	1	0	0	1	1	0	0	1	0	1	0	1	0	0	0	1	0	0	0	0	0	0	0
7	0.0372		0	0	0	1	0	0	0	0	0	1	0	0	0	0	0	0	0	1	0	0	0	0	0	0	0	0
7	0.0433		0	0	0	0	0	0	0	0	0	0	0	0	0	0	0	0	0	0	0	0	0	0	0	0	0	0
8	0.0066		1	0	0	0	0	0	0	0	0	0	0	0	0	0	0	0	0	0	0	0	0	0	0	0	0	0
8	0.0077		0	0	0	0	0	0	0	0	0	0	0	0	0	0	0	0	0	0	0	0	0	0	0	0	0	0
8	0.0087		0	0	0	0	0	0	0	0	0	0	0	0	0	0	0	0	0	0	0	0	0	0	0	0	0	0
8	0.0104		0	0	0	0	0	1	0	0	0	0	0	0	0	0	0	0	0	0	0	0	0	0	0	0	0	0
8	0.0121		0	0	0	1	0	0	0	0	0	0	0	0	0	1	0	1	0	0	0	1	0	0	0	0	0	0
8	0.0138		1	0	0	0	0	1	1	0	1	1	0	1	0	1	0	0	0	0	0	0	1	0	0	0	0	0
8	0.0161		1	1	1	1	0	0	1	0	1	1	1	0	0	1	1	0	1	1	1	0	1	0	0	0	1	1
8	0.0187		0	0	0	1	1	1	0	0	1	0	1	1	1	1	0	1	0	1	1	1	1	0	1	0	0	1
8	0.0213		1	0	0	0	1	0	1	0	0	0	1	1	0	0	1	0	1	0	1	0	1	1	0	0	0	0
8	0.0251		1	0	1	0	0	0	0	0	0	0	0	0	0	0	0	0	0	0	0	0	0	0	0	0	1	0
8	0.0312		0	0	0	0	0	0	0	0	0	0	0	0	0	0	0	0	0	0	0	1	0	0	0	0	0	0
8	0.0372		0	0	0	0	0	0	0	0	0	0	0	0	0	0	0	0	0	0	0	0	0	0	0	0	0	0
8	0.0433		0	0	0	0	0	0	0	0	0	0	0	0	0	0	0	0	0	0	0	0	0	0	0	0	0	0
